# Supplementary material for: The relative contribution of drift and selection to phenotypic divergence: A test case using the horseshoe bats Rhinolophus simulator and Rhinolophus swinnyi
Source: Ecol Evol. 2017 May 9;7(12):4299–311. doi: 10.1002/ece3.2966 (PMC5478076; doi:10.1002/ece3.2966)
Supplement: Supplementary file 9 [file ECE3-7-4299-s011.R]

#Start work
#Clear environment
rm(list=ls()) 
library(nlme)
library(Hmisc)
#setwd("F:/Back-up GregPC 29July2016/Desktop020715/2015 Manuscript Lande's Rsi&Rsw/2016")
cat("\014") # clear console
# Set your working directory
#setwd("G:/Back-up GregPC 29July2016/Desktop020715/2015 Manuscript Lande's Rsi&Rsw/2016/Playtime")
setwd("C:/Work/Research/Bats/Greg/2017")
# Specify your species by choosing [1] or [2]
Sp = c("Rsw","Rsi")[1]

Scaled = FALSE # Set to FALSE to prevent PCA z-transformation
Transform = T # Set to TRUE to normalize data by the mean
Excl.RF = TRUE # Set to true TRUE to exclude resting frequency from the analysis
legend.position = c("topleft","bottomright")[2] # choose [1] or [2]
##################################################################################
##################################################################################
dat = read.csv(paste0(Sp,"_data.csv"))
dat = dat[complete.cases(dat),]

names(dat)
# select start column for multivariates 
st.var = 9

# analysis
sp = (dat$Species_code[1])


# Select your multivariate variables
mmult.mat = dat[,st.var:ncol(dat)]


if(Excl.RF==T) mmult.mat = subset(mmult.mat,select = -c(RF))
## Run starts here

nVar = ncol(mmult.mat)
nPC = nVar
#check
names(mmult.mat)
#(x - mean(x)) / sd(x)


if(Transform == T){
# normalize by mean
means = apply(mmult.mat,2,mean)
mmult.norm = NULL
for(i in 1:ncol(mmult.mat)){
mmult.norm = cbind(mmult.norm,mmult.mat[,i]/means[i])  
}
mmult.norm = data.frame((mmult.norm))
} else {mmult.norm = data.frame((mmult.mat))}  


mod = lm(as.matrix(mmult.norm)~Sex+Study_sites,dat)

Res = residuals(mod)
CVR = cov(Res)

pca<-prcomp(CVR, scale=Scaled) 
#PCA summary
PCAsummary = summary(pca)

#############################################
EV <- eigen(cov(CVR))$values[-c(nPC:nVar)]
EVec <- eigen(cov(CVR))$vectors[,-c(nPC:nVar)]

# check
pca<-prcomp(CVR, scale=Scaled)
EVec
pca$rotation[,-c(nPC:nVar)] 
(pca$sdev^2)
EVec = pca$rotation[,-c(nPC:nVar)] 
EV = (pca$sdev^2)[-c(nPC:nVar)]

mu.site =  aggregate(as.matrix(mmult.norm)~Study_sites,dat,mean)[,-1] 

# Matrix site mean multiplication
step3 = as.matrix(mu.site) %*% EVec #Please

################ PCA Variable contributions ###########################
aload <- abs(pca$rotation)
sweep(aload, 1, colSums(aload), "/")
write.csv(sweep(aload, 1, colSums(aload), "/"), file=paste0("output_",sp,"/Correlations/PCvar_",sp,"_PCsAll",ifelse(Excl.RF==T,"_noRF",""),".csv"))
######################################################################

PCvar = apply(step3,2,var)

# Prepare results
x= log(EV*10^8)
y = log(PCvar*10^8)
# Fit Regression
Reg = lm(y~x) 
# get slope +  p-value  
b1 = summary(Reg)$coef[2,1]
b1.se = summary(Reg)$coef[2,2]
p = summary(Reg)$coef[2,4]
R2  = round(summary(Reg)$r.squared,3)
# safe slope with all PCs + Site 
b1.all = b1 
se.all = b1.se 
p.all = p 
R2.all = R2

# regression fit
x.range= range(x,y*1.25,y*0.8)
pdat=data.frame(x=seq(x.range[1],x.range[2],0.05))
fit = predict(Reg,newdata=pdat,se=T)
mu = fit$fit
lci = mu-fit$se.fit*1.96
uci = mu+fit$se.fit*1.96


# For significance b1 != 1
H0 = 1
tvalue = (b1-H0)/b1.se
p.slope = 2*pt(-abs(tvalue),df=Reg$df.residual)

p.slope.all = p.slope


# function for adding slope, p and R2 values to output graph
add_bpr = function(lb,ls1,R2){  
  bpr = vector('expression',3)
  bpr[1] = substitute(expression(italic(b) == lb), 
                      list(lb = format(lb,dig=2)))[2]
  bpr[2] = substitute(expression(italic(italic(p)~paste("(b=1)")) ~ ls1), 
                      list(ls1 =ls1))[2]
  bpr[3] = substitute(expression(italic(R)^2 == R2), 
                      list(R2 = format(R2,dig=3)))[2]
  return(bpr)
}
##########################################################


# Create results folder
dir.create(paste0("output_",sp),showWarnings = F)
###################################
# drop PCs
##################################

b.diff = NULL


for(pc in 1:length(x)){
  # drop on PC at a time
  xd= log(EV*10^8)[-pc]
  yd = log(PCvar*10^8)[-pc]
  # Fit Regression
  d.Reg = lm(yd~xd) 
  # get slope +  p-value  
  d.b1 = summary(d.Reg)$coef[2,1]
  d.b1.se = summary(d.Reg)$coef[2,2]
  d.p = summary(d.Reg)$coef[2,4]
  #b.diff[pc] = abs((d.b1-b1.ref)/(b1.ref)) # Relative error
  b.diff[pc] = abs((d.b1-b1.all))*100 # Absolute error
}

bCex = sqrt(b.diff/mean(b.diff))*1.5
# Set factor for raltive points size 
# Make plot
Par = list(mfrow=c(1,1),mar = c(5, 5, 1, 1), mgp =c(3,1,0),mai = c(1, 0.7, 0.1, 0.1),mex=0.8, tck = -0.02,cex=1)
png(file = paste0("output_",sp,"/PlotPCdrop_",sp,"_All",ifelse(Excl.RF==T,"_noRF",""),".png"), width = 6, height = 6, 
    res = 600, units = "in")


par(Par)
plot(y~x,xlim=range(x,y*1.2,y*0.8),ylim=range(x,y*1.2,y*0.8),xlab="log(W)",ylab="log(B)",type="n")
polygon(c(pdat$x,rev(pdat$x)),c(lci,rev(uci)),border = 0, col="grey")
lines(pdat$x,fit$fit,col=2,lwd=2)
# 1:1 line
text(x,(y-sqrt(sqrt(b.diff))),paste(1:(nPC-1)),cex=0.8)
abline(0,1,lty=2)
points(x,y,pch=21,bg=1,cex=bCex)

lb = round(b1,3)
ls0 =ifelse(p<0.05,"< 0.05",round(p,3))
ls1  =ifelse(p.slope<0.05,"< 0.05",round(p.slope,3))
legend(paste(legend.position),add_bpr(lb,ls1,R2),bty="n",cex=0.8)


dev.off() # Close plot


#############################################################################
# Drop Sites all sites with all PCs
#############################################################################

# Find study site
Sites = unique(dat$Study_sites)

p.check= NULL
slope.check = NULL
se.check = NULL
R2.check = NULL
p.slope.check = NULL

Par = list(mfrow=c(3,3),mar = c(5, 5, 1, 1), mgp =c(3,1,0),mai = c(1, 0.7, 0.1, 0.1),mex=0.8, tck = -0.02,cex=0.7)
png(file = paste0("output_",sp,"/PlotExcl_",sp,"_PCsAll",ifelse(Excl.RF==T,"_noRF",""),".png"), width = 9, height = 9, 
    res = 600, units = "in")

par(Par)
for(i in 1:length(Sites)){


# drop one site at a time
drop.dat= subset(dat,Study_sites!=Sites[i])

# Select your multivariate variables
mmult.mat = drop.dat[,st.var:ncol(drop.dat)]

if(Excl.RF==T) mmult.mat = subset(mmult.mat,select = -c(RF))


if(Transform == T){
  # normalize by mean
  means = apply(mmult.mat,2,mean)
  mmult.norm = NULL
  for(j in 1:ncol(mmult.mat)){
    mmult.norm = cbind(mmult.norm,mmult.mat[,j]/means[j])  
  }
  mmult.norm = data.frame((mmult.norm))
} else {mmult.norm = data.frame((mmult.mat))}  

#check
colnames(mmult.norm) =  names(mmult.mat)

#mmult.z = data.frame(scale(mmult.mat))

mod = lm(as.matrix(mmult.norm)~Sex+Study_sites,drop.dat)

Res = residuals(mod)
CVR = cov(Res)

pca<-prcomp(CVR, scale=Scaled) 


EV <- eigen(cov(CVR))$values[-c(nPC:nVar)]
EVec <- eigen(cov(CVR))$vectors[,-c(nPC:nVar)]

# check
pca<-prcomp(CVR, scale=Scaled)
EVec = pca$rotation[,-c(nPC:nVar)] 
(pca$sdev^2)
EV = (pca$sdev^2)[-c(nPC:nVar)]

mu.site =  aggregate(as.matrix(mmult.norm)~Study_sites,drop.dat,mean)[,-1] 

# Matrix site mean multiplication
step3 = as.matrix(mu.site) %*% EVec

################ PCA Variable contributions ###########################
aload <- abs(pca$rotation)
sweep(aload, 1, colSums(aload), "/")
write.csv(sweep(aload, 1, colSums(aload), "/"), file=paste0("output_",sp,"/Correlations/PCvar_",sp,"_drop",Sites[i],"_PCsAll",ifelse(Excl.RF==T,"_noRF",""),".csv"))
######################################################################

PCvar = apply(step3,2,var)

# Prepare results
x= log(EV*10^8)
y = log(PCvar*10^8)
# Fit Regression
Reg = lm(y~x) 
# get slope +  p-value  
b1 = summary(Reg)$coef[2,1]
b1.se = summary(Reg)$coef[2,2]
p = summary(Reg)$coef[2,4]
R2  = summary(Reg)$r.squared
# Slope = 1 H0
H0 = 1
tvalue = (b1-H0)/b1.se
p.slope = 2*pt(-abs(tvalue),df=Reg$df.residual)

slope.check[i] = b1
p.check[i] = p
se.check[i] = b1.se
R2.check[i] = R2
p.slope.check[i] = p.slope
# regression fit
x.range= range(x,y*1.2,y*0.8)
pdat=data.frame(x=seq(x.range[1],x.range[2],0.05))
fit = predict(Reg,newdata=pdat,se=T)
mu = fit$fit
lci = mu-fit$se.fit*1.96
uci = mu+fit$se.fit*1.96

plot(y~x,xlim=range(x,y*1.2,y*0.8),ylim=range(x,y*1.2,y*0.8),xlab="log(W)",ylab="log(B)",type="n")
polygon(c(pdat$x,rev(pdat$x)),c(lci,rev(uci)),border = 0, col="grey")
lines(pdat$x,fit$fit,col=2,lwd=2)
# 1:1 line
abline(0,1,lty=2)
points(x,y,pch=21,bg="white")

lb = round(b1,3)
ls0 =ifelse(p<0.05,"< 0.05",round(p,3))
ls1  =ifelse(p.slope<0.05,"< 0.05",round(p.slope,3))
legend(paste(legend.position),add_bpr(lb,ls1,R2),bty="n",cex=0.8)
legend("top",paste("-",Sites[i]),bty="n")
}
dev.off()

Results = data.frame(Sites=c("All",paste(Sites)),Slope = c(b1.all,slope.check),SE=c(se.all,se.check),p.slope0 = round(c(p.all,p.check),3),p.slope1 = round(c(p.slope.all,p.slope.check),4))  

# Dump results 
write.csv(Results,paste0("output_",sp,"/Results_",sp,"_PCsAll",ifelse(Excl.RF==T,"_noRF",""),".csv"))


#############################################################################
# Drop Sites all sites with excl PCs
#############################################################################

if(Sp=="Rsi") {PCdrop = c(11)}else{PCdrop=c(11)}
if(Excl.RF==T) PCdrop=PCdrop-1


# Find study site
Sites = unique(dat$Study_sites)

p.check= NULL
slope.check = NULL
se.check = NULL
R2.check = NULL
p.slope.check = NULL

Par = list(mfrow=c(3,3),mar = c(5, 5, 1, 1), mgp =c(3,1,0),mai = c(1, 0.7, 0.1, 0.1),mex=0.8, tck = -0.02,cex=0.7)
png(file = paste0("output_",sp,"/PlotExcl_",sp,"_dropPC",paste0(PCdrop,collapse = ""),ifelse(Excl.RF==T,"_noRF",""),".png"), width = 9, height = 9, 
    res = 600, units = "in")

par(Par)
for(i in 1:length(Sites)){
  
  # drop one site at a time
  drop.dat= subset(dat,Study_sites!=Sites[i])
  
  
  # Select your multivariate variables
  mmult.mat = drop.dat[,st.var:ncol(drop.dat)]
  
  if(Excl.RF==T) mmult.mat = subset(mmult.mat,select = -c(RF))
  
  #check
  if(Transform==T){
    # normalize by mean
    means = apply(mmult.mat,2,mean)
    mmult.norm = NULL
    for(j in 1:ncol(mmult.mat)){
      mmult.norm = cbind(mmult.norm,mmult.mat[,j]/means[j])  
    }
    mmult.norm = data.frame((mmult.norm))
  } else {mmult.norm = data.frame((mmult.mat))} 
  #check
  colnames(mmult.norm) =  names(mmult.mat)
  
  
  
  
  
  
  
  mmult.z = data.frame(scale(mmult.mat))
  
  mod = lm(as.matrix(mmult.norm)~Sex+Study_sites,drop.dat)
  
  Res = residuals(mod)
  CVR = cov(Res)
  
  pca<-prcomp(CVR, scale=Scaled) 
  
  
  EV <- eigen(cov(CVR))$values[-c(nPC:nVar)]
  EVec <- eigen(cov(CVR))$vectors[,-c(nPC:nVar)]
  
  # check
  pca<-prcomp(CVR, scale=Scaled)
  EVec
  pca$rotation[,-c(nPC:nVar)] 
  (pca$sdev^2)
  EV = (pca$sdev^2)[-c(nPC:nVar)]
  EVec = pca$rotation[,-c(nPC:nVar)] 
  mu.site =  aggregate(as.matrix(mmult.norm)~Study_sites,drop.dat,mean)[,-1] 
  
  # Matrix site mean multiplication
  step3 = as.matrix(mu.site) %*% EVec
   
  
  ################ PCA Variable contributions ###########################
  aload <- abs(pca$rotation)
  sweep(aload, 1, colSums(aload), "/")
  write.csv(sweep(aload, 1, colSums(aload), "/"), file=paste0("output_",sp,"/Correlations/PCvar_",sp,"_drop",Sites[i],"_dropPC",paste0(PCdrop,collapse = ""),ifelse(Excl.RF==T,"_noRF",""),".csv"))
  ######################################################################
  
  
  PCvar = apply(step3,2,var)
  
  # Prepare results
  x= log(EV*10^8)[-PCdrop]
  y = log(PCvar*10^8)[-PCdrop]
  # Fit Regression
  Reg = lm(y~x) 
  # get slope +  p-value  
  b1 = summary(Reg)$coef[2,1]
  b1.se = summary(Reg)$coef[2,2]
  p = summary(Reg)$coef[2,4]
  R2  = summary(Reg)$r.squared
  # Slope = 1 H0
  H0 = 1
  tvalue = (b1-H0)/b1.se
  p.slope = 2*pt(-abs(tvalue),df=Reg$df.residual)
  
  slope.check[i] = b1
  p.check[i] = p
  se.check[i] = b1.se
  R2.check[i] = R2
  p.slope.check[i] = p.slope
  # regression fit
  x.range= range(x,y*1.2,y*0.8)
  pdat=data.frame(x=seq(x.range[1],x.range[2],0.05))
  fit = predict(Reg,newdata=pdat,se=T)
  mu = fit$fit
  lci = mu-fit$se.fit*1.96
  uci = mu+fit$se.fit*1.96
  
  
  plot(y~x,xlim=range(x,y*1.2,y*0.8),ylim=range(x,y*1.2,y*0.8),xlab="log(W)",ylab="log(B)",type="n")
  polygon(c(pdat$x,rev(pdat$x)),c(lci,rev(uci)),border = 0, col="grey")
  lines(pdat$x,fit$fit,col=2,lwd=2)
  # 1:1 line
  abline(0,1,lty=2)
  points(x,y,pch=21,bg="white")
  
  lb = round(b1,3)
  ls0 =ifelse(p<0.05,"< 0.05",round(p,3))
  ls1  =ifelse(p.slope<0.05,"< 0.05",round(p.slope,3))
  legend(paste(legend.position),add_bpr(lb,ls1,R2),bty="n",cex=0.8)
  legend("top",paste("-",Sites[i]),bty="n")
}
dev.off()

Results = data.frame(Sites=c("All",paste(Sites)),Slope = c(b1.all,slope.check),SE=c(se.all,se.check),p.slope0 = round(c(p.all,p.check),3),p.slope1 = round(c(p.slope.all,p.slope.check),4))  

# Dump results 
write.csv(Results,paste0("output_",sp,"/Results_",sp,"_dropPC",paste0(PCdrop,collapse = ""),ifelse(Excl.RF==T,"_noRF",""),".csv"))
