# Supplementary material for: The relative contribution of drift and selection to phenotypic divergence: A test case using the horseshoe bats Rhinolophus simulator and Rhinolophus swinnyi
Source: Ecol Evol. 2017 May 9;7(12):4299–311. doi: 10.1002/ece3.2966 (PMC5478076; doi:10.1002/ece3.2966)
Supplement: Supplementary file 10 [file ECE3-7-4299-s002.csv]

ID	Species_code	Lat	Long	Alt	Study_sites	Sex	Mass	FA	CM	HH	HW	HL	Ft	Tl	B.m	S.m2	A	WL	RF
190612CHKRSi01	Rsi	17.36	29.95681944	1145.016807	CC	F	7.4	46.1	6.7	7.8	9.9	21.1	8.9	23.6	0.266977383	0.014743785	4.834370796	4.918682723	79.2
190612CHKRSi02	Rsi	17.36	29.95681944	1145.016807	CC	F	6.48	45.1	6.9	6.9	9.3	20.05	7.8	19.89	0.274181831	0.014689942	5.117492996	4.322957786	80.2
190612CHKRSi03	Rsi	17.36	29.95681944	1145.016807	CC	F	5.88	43.4	6.9	7.1	8.1	21.2	6.6	16.89	0.251401059	0.012226903	5.16913338	4.712886003	80.2
190612CHKRSi04	Rsi	17.36	29.95681944	1145.016807	CC	F	6.19	44.7	7.5	6.6	9.3	16.1	8.1	24.6	0.236732558	0.011669704	4.802375661	5.198246513	79.4
190612CHKRSi05	Rsi	17.36	29.95681944	1145.016807	CC	M	6.55	44.1	6.4	9.1	9	19.9	7.1	18.2	0.273489204	0.013592008	5.502965186	4.722628316	80
241011CCRsi01	Rsi	17.36	30.12925	1214.907801	CC	M	7.29	44.4	6.1	6.6	8.4	15	5.8	23.3	0.261418245	0.01401331	4.876756263	5.202196948	80.8
241011CCRsi02	Rsi	17.36	30.12925	1214.907801	CC	M	7.27	43.9	5.8	7.1	8.8	17	7.3	24.3	0.262022102	0.013136817	5.226196073	5.53406502	80.5
241011CCRsi03	Rsi	17.36	30.12925	1214.907801	CC	M	7.14	42.6	6.3	7.8	9.3	16.6	7.6	24.6	0.26341187	0.013340311	5.201213898	5.352198892	80.8
200612DamRSi01	Rsi	16.83	31.23375833	1171.546729	DM	F	7.44	44.5	7.4	7.2	9.1	20	7.1	19.89	0.266504418	0.012929122	5.493382082	5.639362252	76.4
200612DamRSi02	Rsi	16.83	31.23375833	1171.546729	DM	F	7.71	44.7	7.1	6.9	8.9	21.1	6.9	20.1	0.251061531	0.012385929	5.088992023	6.100309631	79.1
200612DamRSi03	Rsi	16.83	31.23375833	1171.546729	DM	M	6.33	44.3	6.6	6.1	7.2	19.4	6.8	21.1	0.244374658	0.012351436	4.834982326	5.022412073	79.7
200612DamRSi04	Rsi	16.83	31.23375833	1171.546729	DM	M	6.54	45.1	6.9	7.1	9.1	21.9	8.1	22.1	0.250296609	0.013692295	4.575448788	4.680880905	80.2
200612DamRSi05	Rsi	16.83	31.23375833	1171.546729	DM	M	6.61	43.2	6.9	7.1	9.1	19.4	7.1	22.3	0.254312464	0.012376886	5.225452585	5.233788354	80.2
200612DamRSi06	Rsi	16.83	31.23375833	1171.546729	DM	F	6.35	42.3	6.8	7.2	8.9	19.9	7.2	20	0.269503967	0.012538088	5.792939498	4.963276503	79.8
200612DamRSi07	Rsi	16.83	31.23375833	1171.546729	DM	F	7	46.1	6.9	6.7	8.9	21.1	7.9	20	0.270739736	0.01510298	4.853347013	4.542149862	77.4
200612DamRSi08	Rsi	16.83	31.23375833	1171.546729	DM	F	6.85	45.9	6.8	7.1	8.9	20.02	7.4	22.9	0.262292207	0.013407448	5.131267612	5.006918674	79.4
200612DamRSi09	Rsi	16.83	31.23375833	1171.546729	DM	M	7	45.1	6.8	6.9	8.9	20.05	7.2	21.1	0.280732462	0.014489763	5.439061636	4.734376891	79.6
200612DamRSi10	Rsi	16.83	31.23375833	1171.546729	DM	F	6.64	44.4	6	6.8	8.8	18.4	7.5	25.2	0.24598934	0.012474741	4.850662439	5.216300856	79.8
200612DamRSi11	Rsi	16.83	31.23375833	1171.546729	DM	M	6.75	43.9	6.5	7.1	9.2	20	7.3	20.09	0.245467927	0.012791259	4.710599791	5.171500219	78.4
200612DamRSi12	Rsi	16.83	31.23375833	1171.546729	DM	F	7.39	44.1	6.9	7.1	9.1	20.03	7.9	23.9	0.258568986	0.013057484	5.120275971	5.546397841	78.8
200612DamRSi13	Rsi	16.83	31.23375833	1171.546729	DM	F	7.3	45.7	5.6	6.6	9.5	19.9	8	27.7	0.251443804	0.013624376	4.640504993	5.250882526	79.4
200612DamRSi14	Rsi	16.83	31.23375833	1171.546729	DM	M	6.5	43.8	6.7	6.9	9.9	19.9	7.8	21.9	0.248276063	0.012818951	4.808584186	4.969205482	80.2
200612DamRSi15	Rsi	16.83	31.23375833	1171.546729	DM	F	6.5	44.7	6.6	6.5	9.5	17.6	8.9	26.8	0.242231676	0.013614212	4.309921482	4.678934032	79.4
200612DamRSi16	Rsi	16.83	31.23375833	1171.546729	DM	F	6.76	46.2	6.9	7.1	8.3	17.5	7.1	24.1	0.275902514	0.0153979	4.943674084	4.302404975	79.4
200612DamRSi17	Rsi	16.83	31.23375833	1171.546729	DM	F	6.81	44.3	6.5	6.9	9.9	17.7	6.2	27.4	0.249415336	0.013481574	4.614298584	4.950312042	79.8
200612DamRSi18	Rsi	16.83	31.23375833	1171.546729	DM	M	6.27	42.9	6.7	6.9	8.7	17.9	7.1	21.1	0.249415336	0.013481574	4.614298584	4.557776285	78.2
200612DamRSi19	Rsi	16.83	31.23375833	1171.546729	DM	M	6.49	43.1	7	7.3	9.9	18.7	8.1	26	0.242094656	0.012095852	4.845447969	5.258166096	80
200612DamRSi20	Rsi	16.83	31.23375833	1171.546729	DM	F	7.07	46.1	6.9	8.1	8.9	20.1	7.4	22.1	0.2602255	0.014551576	4.653606693	4.761408708	78.4
200612DamRSi21	Rsi	16.83	31.23375833	1171.546729	DM	M	6.43	42.1	6.8	7.5	8.5	20.02	7.1	27.5	0.240822316	0.011805773	4.912460108	5.337558268	78.8
200612DamRSi22	Rsi	16.83	31.23375833	1171.546729	DM	M	6.06	45.3	7.3	6.8	9.7	20	10.1	25.5	0.259434363	0.013121899	5.12930241	4.525869261	79.6
281011KL7Rsi01	Rsi	14.74	26.90511667	1285.774648	KL	F	10.1	43.6	7.6	7	8.6	18.6	8.3	29.2	0.267891363	0.014025252	5.116898027	7.201296837	77.6
281011KL7Rsi02	Rsi	14.74	26.90511667	1285.774648	KL	F	10.81	45.2	6.5	6.3	9.7	17	9.1	26.2	0.245597437	0.011510742	5.240157562	9.391227907	77.2
281011KL7Rsi03	Rsi	14.74	26.90511667	1285.774648	KL	M	7.7	46.5	7.2	6.7	10.2	18.8	7.8	25.3	0.217895915	0.01126509	4.214669466	6.835276229	78.4
291011KL7Rsi01	Rsi	14.74	26.90511667	1285.774648	KL	M	6.7	44.9	7.1	6.9	9.6	19.8	7	24.8	0.254325775	0.01292	5.006315789	5.185758514	77.4
291011KL7Rsi02	Rsi	14.74	26.90511667	1285.774648	KL	F	10.27	44.8	6.18	6.6	9.4	19.6	7.4	28.1	0.286783757	0.016578462	4.96095026	6.194784707	78.5
291011KL7Rsi03	Rsi	14.74	26.90511667	1285.774648	KL	M	7.47	45.7	7.2	6.7	9.5	19.8	8.2	27.6	0.252103153	0.0128565	4.943491619	5.810290515	77.6
151111LOBRSI1	Rsi	25.23641667	25.6614	1264.768362	LOB	M	6.99	43.9	6.8	6.2	10	17.5	7.5	24.6	0.267980233	0.014832121	5.421831441	3.148648649	84.96
151111LOBRSI2	Rsi	25.23641667	25.6614	1264.768362	LOB	F	10.48	45.6	6.9	6.4	9.4	17.2	8.4	24.1	0.26737707	0.016967047	4.213490968	6.176678963	84.14
151111LOBRSI3	Rsi	25.23641667	25.6614	1264.768362	LOB	M	6.55	43.7	6.7	6.4	9.2	17.9	7.5	21.4	0.2786	0.0138	5.624489855	4.746376812	85.4
151111LOBRSI4	Rsi	25.23641667	25.6614	1264.768362	LOB	M	6.61	43.4	6.6	6.6	8.1	18.6	7.4	20.9	0.2696	0.0132	5.506375758	5.007575758	85.22
151111LOBRSI5	Rsi	25.23641667	25.6614	1264.768362	LOB	F	9.48	43.3	6.5	7	9.1	17.7	9.1	23.8	0.2878	0.014	5.916345714	6.771428571	83.18
151111LOBRSI6	Rsi	25.23641667	25.6614	1264.768362	LOB	F	7.73	44.7	6.2	6.9	9	19	7.6	28.2	0.3064	0.0148	6.343308108	5.222972973	84.58
151111LOBRSI7	Rsi	25.23641667	25.6614	1264.768362	LOB	F	10.35	45.8	8.1	6.5	8.1	18.7	7	24.4	0.2828	0.0142	5.632101408	7.288732394	83.38
181011LOBRSI01	Rsi	25.23641667	25.6614	1264.768362	LOB	M	7.25	44.9	7.6	7.8	7.8	17.7	7.3	27	0.278795065	0.012684663	6.127611465	5.715563594	84.6
181011LOBRSI02	Rsi	25.23641667	25.6614	1264.768362	LOB	M	7.16	45.1	7.2	6.9	8.4	17.8	8.3	24.6	0.289596874	0.014354935	5.842335887	4.987831849	84.66
181011LOBRSI03	Rsi	25.23641667	25.6614	1264.768362	LOB	M	6.95	45.8	7.4	7.6	9.2	18.3	9.3	24.5	0.268330172	0.012299259	5.85409898	5.650746808	85.64
181011LOBRSI04	Rsi	25.23641667	25.6614	1264.768362	LOB	M	6	46	7.8	7.7	8.8	16.1	7.9	22.7	0.26737448	0.012951362	5.519814307	4.63271744	85.28
181011LOBRSI05	Rsi	25.23641667	25.6614	1264.768362	LOB	M	6.99	45.4	7.3	7.1	7.9	17.1	9.5	23.6	0.281127157	0.01402288	5.635966393	4.984710814	83.97
181011LOBRSI06	Rsi	25.23641667	25.6614	1264.768362	LOB	F	9.13	45.9	6.7	7.1	9.1	17.4	8.8	21.8	0.279892956	0.013534295	5.788263465	6.745825953	84.84
181011LOBRSI07	Rsi	25.23641667	25.6614	1264.768362	LOB	F	7.31	45.4	6.5	7.2	9.3	19.6	9.5	25.3	0.293378769	0.01375738	6.256358333	5.313511553	84.38
181011LOBRSI08	Rsi	25.23641667	25.6614	1264.768362	LOB	F	9.5	46.1	7.6	6.8	9.6	18.7	8.6	26.3	0.289131247	0.013771122	6.07044788	6.898493844	84.9
181011LOBRSI09	Rsi	25.23641667	25.6614	1264.768362	LOB	F	7.02	47	7.7	6.5	9.4	16.8	7.3	27.5	0.285034468	0.013342909	6.088975439	5.261221355	84.7
181011LOBRSI10	Rsi	25.23641667	25.6614	1264.768362	LOB	M	7	44.3	7.9	7.3	8.6	18.7	8.3	23.6	0.273337587	0.013354578	5.594593632	5.241648266	84.61
181011LOBRSI11	Rsi	25.23641667	25.6614	1264.768362	LOB	M	6.88	44.3	6.8	7.6	8.9	17.3	9.2	24.5	0.267675842	0.012009026	5.966375252	5.729024091	84.62
260612MABRsi01	Rsi	17.9	29.36669722	877.842105	MC	F	6.54	44.8	6.1	7.1	8.9	20	7.1	25	0.243601131	0.013506706	4.393484939	4.745198302	80.2
260612MABRsi02	Rsi	17.9	29.36669722	877.842105	MC	M	6.01	45.1	6.8	7.1	9.1	19.9	7.2	19.89	0.266032158	0.013728605	5.155156464	4.290166281	80.2
260612MABRsi03	Rsi	17.9	29.36669722	877.842105	MC	M	6.65	43.8	6.9	7.1	9.1	19.9	6.5	18.5	0.236459996	0.011607801	4.816875265	5.614327809	80.2
260612MABRsi04	Rsi	17.9	29.36669722	877.842105	MC	M	7.19	46.5	7.1	7.2	8.3	20	7.9	19.8	0.253185363	0.013359675	4.798232512	5.274229998	79.1
260612MABRsi05	Rsi	17.9	29.36669722	877.842105	MC	M	6.61	43.9	6.8	7.2	9	20	6.5	19.89	0.252443391	0.010782915	5.910059128	6.007466416	79.7
260612MABRsi06	Rsi	17.9	29.36669722	877.842105	MC	F	6.55	47.1	6.1	7.8	9.2	21	8.5	22.1	0.258651339	0.011996414	5.576709293	5.350765528	78
260612MABRsi07	Rsi	17.9	29.36669722	877.842105	MC	F	6.98	46.5	6.4	7.8	8.9	20	7.3	21.1	0.262590407	0.013733526	5.020831517	4.980803787	79.7
260612MABRsi08	Rsi	17.9	29.36669722	877.842105	MC	F	6.36	44.5	5.9	7.1	9.2	20	8.3	19.89	0.306393884	0.017056227	5.503984653	3.654266553	79.1
160613MMRsi01	Rsi	18.88392222	32.72598889	1215.769737	MM	M	6.03	42.3	6.4	6.3	9.5	14.6	10	23.1	0.262000981	0.012367425	5.550428919	4.783073223	82.2
160613MMRsi02	Rsi	18.88392222	32.72598889	1215.769737	MM	M	6.16	44.8	7.5	6.9	9.4	17.5	10.1	27.4	0.274583341	0.012047479	6.2582399	5.015954137	80.8
160613MMRsi03	Rsi	18.88392222	32.72598889	1215.769737	MM	M	6.68	44.6	7.2	6.5	9.3	17.3	10.4	27.2	0.271623568	0.011680462	6.316476133	5.610291546	81.2
160613MMRsi04	Rsi	18.88392222	32.72598889	1215.769737	MM	M	7.08	44.3	7.2	6.5	8.9	16.6	9.2	25.9	0.265278489	0.011944938	5.891422548	5.814580235	80.8
040612MTPRSi01	Rsi	20.55	28.50805556	1313.625641	MT	M	9.3	46.3	6.7	7.2	9.2	19.1	7.2	30.4	0.250316199	0.014460493	4.33306102	6.099377036	77.4
040612MTPRSi02	Rsi	20.55	28.50805556	1313.625641	MT	M	6.9	48.2	6.9	7.7	9.6	18.5	7.6	35.29	0.250997348	0.012747034	4.942300407	7.149898833	78.2
040612MTPRSi03	Rsi	20.55	28.50805556	1313.625641	MT	M	7.2	45.4	7.2	7.2	9.7	20.3	8	33.9					77.6
060612MTPRSi01	Rsi	20.55	28.50805556	1313.625641	MT	M	9.01	46.2	6.8	7.4	9.9	17.3	8.5	29.2					78.4
060612MTPRSi02	Rsi	20.55	28.50805556	1313.625641	MT	F	8.04	47.3	7.9	7.1	10	20	7.6	36.6					80.2
070612MTPRSi01	Rsi	20.55	28.50805556	1313.625641	MT	M	9.75	48.3	7.9	7.8	10.2	20.3	9.8	35.5	0.294521508	0.012711078	6.307006137	7.51706525	78.4
070612MTPRSi02	Rsi	20.55	28.50805556	1313.625641	MT	M	9.34	46.1	7.1	7.1	9.8	19.9	9.9	31.2	0.26103042	0.012539669	5.433706255	7.299394978	78
080612MTPRSi01	Rsi	20.55	28.50805556	1313.625641	MT	M	9.53	46.6	6.9	7.8	10	21.1	6.9	29.9	0.255427841	0.013439796	4.854492042	6.949063898	78.4
080612MTPRSi02	Rsi	20.55	28.50805556	1313.625641	MT	M	9.61	44.5	6.9	10	7.8	20.1	9.7	21.3	0.237266002	0.010900986	5.16422596	8.639401851	78
080612MTPRSi03	Rsi	20.55	28.50805556	1313.625641	MT	M	8.86	47.5	7.6	7.7	9.8	18.9	8.3	28.6	0.248858085	0.012105423	5.115917498	7.172652968	78.6
021111SHRsi01	Rsi	15.64	28.23291667	1115.910828	SH	M	7.72	45.3	6.1	6.9	8.8	18.9	8.76	22.2	0.262942214	0.013753826	5.02686357	5.612983535	79
021111SHRsi02	Rsi	15.64	28.23291667	1115.910828	SH	M	8	43.7	6.3	6.8	9.3	18.9	7.3	25.4	0.248924695	0.013051971	4.747444243	6.12934255	79
021111SHRsi03	Rsi	15.64	28.23291667	1115.910828	SH	M	7.81	45.1	7.5	6.7	9.4	19.3	7.4	26.2	0.292572213	0.016466875	5.198223707	4.742854974	79.3
021111SHRsi04	Rsi	15.64	28.23291667	1115.910828	SH	M	7.71	43.6	6.5	7	9.2	19.8	6.7	26.2	0.268931213	0.01403879	5.151725753	5.491926193	78
021111SHRsi05	Rsi	15.64	28.23291667	1115.910828	SH	M	7.85	45.9	6	6.6	10	18.8	7.8	26.7	0.263254551	0.013375621	5.18128893	5.868886254	78.8
021111SHRsi06	Rsi	15.64	28.23291667	1115.910828	SH	M	8.01	45.8	6.2	6.9	9.8	19.7	7.2	26.3	0.270662258	0.01358564	5.392315355	5.895931077	79.3
021111SHRsi07	Rsi	15.64	28.23291667	1115.910828	SH	M	8.41	43.1	7.3	6.6	9.6	19.7	7.3	25.7	0.271429496	0.013483429	5.464038049	6.237285574	79
021111SHRsi08	Rsi	15.64	28.23291667	1115.910828	SH	M	7.71	43.4	7.4	7.2	9.2	17.3	8.8	28.1	0.267632862	0.014213275	5.039468428	5.424506434	78.8
311011LHRsi01	Rsi	15.64	28.72438333	1119.213836	SH	M	8.1	41.4	5.9	8	8.1	15.5			0.275337728	0.014939726	5.074448105	5.421786173	77.9
140412rsimg01	Rsi	25.36	30.69225	1065.266447	SUD	M	6.52	44.8	6.5	6.8	9.1	18.4	8.2	24.2					80.2
140412rsimg02	Rsi	25.36	30.69225	1065.266447	SUD	F	6.34	41.4	6.2	6.8	8.7	19.4	7.9	28.1	0.270183596	0.013311172	5.484053051	4.667657969	80.8
150412rsiEH02	Rsi	25.36	30.69255556	1065.266447	SUD	M	6.38	45.5	6.7	7.3	9.1	17.6	8	26.5	0.275611258	0.013584171	5.591917766	4.602710113	80.8
150412rsiEH03	Rsi	25.36	30.69255556	1065.266447	SUD	M	6.8	44.2	7.4	7.1	10	18.7	7.9	28.1	0.255575153	0.014576321	4.481148593	4.571798425	81.8
150412rsiEH04	Rsi	25.36	30.69255556	1065.266447	SUD	M	6.94	44.5	7.3	6.9	9.7	17.3	6.5	25.9	0.271822074	0.01449398	5.097788114	4.69243088	81.9
150412rsiEH06	Rsi	25.36	30.69255556	1065.266447	SUD	M	7	45.2	8.4	6.7	9.9	18	7.5	27.5	0.268644176	0.015102237	4.778742081	4.542373554	82.4
150412rsiEH07	Rsi	25.36	30.69255556	1065.266447	SUD	M	6.5	45	6.5	8.3	9	18.5	8	23.7	0.245977967	0.013130622	4.607943169	4.851255304	80.6
150412rsiEH08	Rsi	25.36	30.69255556	1065.266447	SUD	M	6.81	44.1	7	6.6	9.3	19.3	8	26.4	0.263503622	0.01461205	4.751842389	4.567326263	80.6
150412rsiEH09	Rsi	25.36	30.69255556	1065.266447	SUD	F	7	43.4	6.5	6.7	9.6	19.2	8.8	24.1	0.263693702	0.014781299	4.704212306	4.640999437	80.2
150412rsiEH10	Rsi	25.36	30.69255556	1065.266447	SUD	M	6.7	43.2	6.9	7	9.6	18.7	7.8	27.4	0.262157551	0.013595077	5.055255108	4.829689506	81.2
150412rsiEH11	Rsi	25.36	30.69255556	1065.266447	SUD	M	6.26	43.5	6.4	6.8	9.5	16.2	8	23.5	0.266076605	0.013234763	5.349303013	4.63536811	80.2
150412rsiEH12	Rsi	25.36	30.69255556	1065.266447	SUD	M	6.91	44.8	7.1	7	9.3	18.4	7.1	26.7	0.249652612	0.013780803	4.522699302	4.913937264	79.4
160412rsiec01	Rsi	25.36	30.69994444	1058.954248	SUD	F	6.2	44.2	6.5	6.6	9.3	17.8	8.2	24.2	0.268463001	0.013625185	5.289644203	4.45938887	80.2
160412rsiec02	Rsi	25.36	30.69994444	1058.954248	SUD	M	8.75	46.3	7	8.2	9.9	17.4	7.9	28.1	0.284228697	0.016072923	5.026214082	5.335059441	81
170412rsiec01	Rsi	25.36	30.69994444	1058.954248	SUD	F	6.4	44.3	6.8	6.9	9.4	21	6.8	25.3					79.6
220412rsipc01	Rsi	24.15	29.16952778	1531.023973	SUD	F	8.06	47.1	5.8	6.8	9.7	17.4	8.25	26.2					80.9
